# Supplementary material for: Disuse-associated loss of the protease LONP1 in muscle impairs mitochondrial function and causes reduced skeletal muscle mass and strength
Source: Nat Commun. 2022 Feb 16;13:894. doi: 10.1038/s41467-022-28557-5 (PMC8850466; doi:10.1038/s41467-022-28557-5)
Supplement: Supplementary file 4 — Source Data [file 41467_2022_28557_MOESM4_ESM.xlsx]

## Sheet: Fig. 1
					Fig. 1b
						Control						Denervation 5d						Denervation 10d			Denervation 15d
						Mouse 1	Mouse 2	Mouse 3	Mouse 4	Mouse 5	Mouse 6	Mouse 1	Mouse 2	Mouse 3	Mouse 4	Mouse 5	Mouse 6	Mouse 1	Mouse 2	Mouse 3	Mouse 1	Mouse 2	Mouse 3
					LONP1/Tubulin	0.744528	1.05528	1.2002	0.710733	1.07319	1.21608	0.625858	0.547588	0.545811	0.919731	0.734434	0.67149	0.591517	0.415163	0.413044	0.290962	0.240653	0.270878
						Control			Denervation 5d			Denervation 10d			Denervation 15d
						Mouse 1	Mouse 2	Mouse 3	Mouse 1	Mouse 2	Mouse 3	Mouse 1	Mouse 2	Mouse 3	Mouse 1	Mouse 2	Mouse 3
					CLPP/Tubulin	0.890175	1.00008	1.10974	1.01449	1.0606	1.01085	0.786133	0.99034	0.911132	0.785907	0.684127	0.764532
						Control			Denervation 5d			Denervation 10d			Denervation 15d
						Mouse 1	Mouse 2	Mouse 3	Mouse 1	Mouse 2	Mouse 3	Mouse 1	Mouse 2	Mouse 3	Mouse 1	Mouse 2	Mouse 3
					OPA1/Tubulin	0.825167	1.01508	1.15975	0.886237	1.2072	0.97963	0.710891	0.905228	0.665609	0.696753	0.605572	0.581259
						Control			Denervation 5d			Denervation 10d			Denervation 15d
						Mouse 1	Mouse 2	Mouse 3	Mouse 1	Mouse 2	Mouse 3	Mouse 1	Mouse 2	Mouse 3	Mouse 1	Mouse 2	Mouse 3
					MFN1/Tubulin	0.844855	1.05935	1.0958	1.08271	2.06531	1.82157	1.38013	1.43313	1.33947	1.52904	1.17232	0.668736
						Control			Denervation 5d			Denervation 10d			Denervation 15d
						Mouse 1	Mouse 2	Mouse 3	Mouse 1	Mouse 2	Mouse 3	Mouse 1	Mouse 2	Mouse 3	Mouse 1	Mouse 2	Mouse 3
					MFN2/Tubulin	0.914258	1.05923	1.02651	1.41976	1.23377	0.586294	0.841752	1.42606	1.39634	1.41067	0.487375	1.18481
						Control			Denervation 5d			Denervation 10d			Denervation 15d
						Mouse 1	Mouse 2	Mouse 3	Mouse 1	Mouse 2	Mouse 3	Mouse 1	Mouse 2	Mouse 3	Mouse 1	Mouse 2	Mouse 3
					DRP1/Tubulin	0.415885	1.2912	1.29291	1.43365	1.16918	1.0408	1.51694	1.53433	1.75214	1.25675	1.10922	1.31195
					Fig. 1d
						Control						Immobilization 5d			Immobilization 10d			Immobilization 15d
						Mouse 1	Mouse 2	Mouse 3	Mouse 4	Mouse 5	Mouse 6	Mouse 1	Mouse 2	Mouse 3	Mouse 1	Mouse 2	Mouse 3	Mouse 1	Mouse 2	Mouse 3
					LONP1/Tubulin	1.24784	0.912062	0.840096	0.928339	0.806418	1.26524	0.770933	0.770933	0.620113	0.447418	0.595366	0.393106	0.355981	0.303833	0.188236
						Control			Immobilization 5d			Immobilization 10d			Immobilization 15d
						Mouse 1	Mouse 2	Mouse 3	Mouse 1	Mouse 2	Mouse 3	Mouse 1	Mouse 2	Mouse 3	Mouse 1	Mouse 2	Mouse 3
					CLPP/Tubulin	0.969902	0.945675	1.08442	1.23258	1.23258	1.04231	1.33658	1.21662	1.09542	1.02157	0.778666	0.933802
						Control			Immobilization 5d			Immobilization 10d			Immobilization 15d
						Mouse 1	Mouse 2	Mouse 3	Mouse 1	Mouse 2	Mouse 3	Mouse 1	Mouse 2	Mouse 3	Mouse 1	Mouse 2	Mouse 3
					OPA1/Tubulin	0.890016	0.995007	1.11498	1.2496	1.2496	0.926783	1.227	1.029	0.894033	1.05028	0.856569	0.633196
Fig. 1e
3 mice per condition	Control			Denervation
	Mouse 1	Mouse 2	Mouse 3	Mouse 1	Mouse 2	Mouse 3
Red:Green Ratio	0.961825	0.934219	1.10396	1.1924	1.27925	1.28729
Fig. 1f
3 mice per condition	Control			Immobilization
	Mouse 1	Mouse 2	Mouse 3	Mouse 1	Mouse 2	Mouse 3
Red:Green Ratio	1.01123	1.01512	0.97365	1.14899	1.09649	1.08762
Fig. 1g
Fig. 1h
4-5 patients per condition	Non-atrophy					Atrophy
	Human1	Human2	Human3	Human4	Human5	Human1	Human2	Human3	Human4
LONP1/Tubulin	1.19868	1.0174	0.946012	1.0724	0.765515	0.541252	0.556453	0.920885	0.440664
4-5 patients per condition	Non-atrophy					Atrophy
	Human1	Human2	Human3	Human4	Human5	Human1	Human2	Human3	Human4
CLPP/Tubulin	1.26062	0.984205	0.941913	0.928327	0.884938	0.638984	0.713131	0.904582	0.656411
Fig. 1i
4-5 patients per condition	Non-atrophy					Atrophy
	Human1	Human2	Human3	Human4	Human5	Human1	Human2	Human3	Human4
LONP1/Tubulin	1.19868	1.0174	0.946012	1.0724	0.765515	0.541252	0.556453	0.920885	0.440664
occupation ratio	0.787277	0.786017	0.78442	0.74611	0.686645	0.563295	0.555366	0.518836	0.369757
4-5 patients per condition	Non-atrophy					Atrophy
	Human1	Human2	Human3	Human4	Human5	Human1	Human2	Human3	Human4
CLPP/Tubulin	1.26062	0.984205	0.941913	0.928327	0.884938	0.638984	0.713131	0.904582	0.656411
occupation ratio	0.787277	0.786017	0.78442	0.74611	0.686645	0.563295	0.555366	0.518836	0.369757

## Sheet: Fig. 2
Fig. 2b
5 mice per condition	WT Basal					WT Den					LONP1 mKO Basal					LONP1 mKO Den
	Mouse 1	Mouse 2	Mouse 3	Mouse 4	Mouse 5	Mouse 1	Mouse 2	Mouse 3	Mouse 4	Mouse 5	Mouse 1	Mouse 2	Mouse 3	Mouse 4	Mouse 5	Mouse 1	Mouse 2	Mouse 3	Mouse 4	Mouse 5
GC weight (g)	0.1504	0.1457	0.1676	0.148	0.1481	0.1246	0.0666	0.0891	0.0628	0.0818	0.0648	0.0802	0.0589	0.0543	0.0702	0.0265	0.0295	0.0192	0.0246	0.0251
TA weight (g)	0.0415	0.0386	0.0451	0.046	0.0513	0.0223	0.022	0.0303	0.0212	0.0303	0.0183	0.0233	0.0198	0.0196	0.0213	0.0091	0.0087	0.0083	0.0078	0.0069
Fig. 2c
5 mice per condition	WT					LONP1 mKO
	Mouse 1	Mouse 2	Mouse 3	Mouse 4	Mouse 5	Mouse 1	Mouse 2	Mouse 3	Mouse 4	Mouse 5
% Loss of GC weight	17.1543	54.2896	46.8377	57.5676	44.767	59.1049	63.217	67.4024	54.6961	64.245
% Loss of TA weight	46.2651	43.0052	32.816	53.913	40.9357	50.2732	62.6609	58.0808	60.2041	67.6056
Fig. 2e
5 mice per condition	WT Basal					WT Den					LONP1 mKO Basal					LONP1 mKO Den
	Mouse 1	Mouse 2	Mouse 3	Mouse 4	Mouse 5	Mouse 1	Mouse 2	Mouse 3	Mouse 4	Mouse 5	Mouse 1	Mouse 2	Mouse 3	Mouse 4	Mouse 5	Mouse 1	Mouse 2	Mouse 3	Mouse 4	Mouse 5
CSA (mm2)	1951.81	2445.18	2290.77	2430.15	3028.78	2676.24	706.702	1319.35	1091.98	1425.7	1533.91	1438.93	1085.13	1096.65	1529.78	633.242	648.623	922.774	646.983	691.247
Fig. 2f
8-12 mice per condition
		WT								LONP1 mKO
Grip Strength(g)		Mouse 1	Mouse 2	Mouse 3	Mouse 4	Mouse 5	Mouse 6	Mouse 7	Mouse 8	Mouse 1	Mouse 2	Mouse 3	Mouse 4	Mouse 5	Mouse 6	Mouse 7	Mouse 8	Mouse 9	Mouse 10	Mouse 11	Mouse 12
	Forelimb	102.267	137.133	103.333	101.933	111.5	128.1	138.8	73.1	86.8667	89.8333	63.1667	67.9	74.0667	67.4333	90.7	105.933	100.167	104.867	88.5667	107.767
	Four limbs	229.833	238.1	217.933	201.7	216.6	229.467	213	155.533	185.033	163.667	156.533	144.7	163.533	144.833	144	179.733	207.7	178.7	181.9	224.967
Fig. 2g
3-4 mice per condition		WT			LONP1 mKO
EDL contraction （mN）		Mouse 1	Mouse 2	Mouse 3	Mouse 1	Mouse 2	Mouse 3	Mouse 4
		1.26822	0.672568	1.00971	0.448021	0.856849	2.25712	0.276595
		0.905379	0	1.4379	0.791876	0.161235	1.8246	0.044478
		0.717487	0.442998	1.30227	0.79319	0	1.31482	0.119568
		0.378648	0.87342	1.77873	0.721407	1.13457	1.52489	0.484492
		0	0.68696	0.924351	0.981276	2.35715	1.76837	0.543634
		0.298235	0.672018	0.658779	0.828033	3.08294	1.37446	0.036632
		0.553365	1.02243	0.462803	0.864574	4.11361	1.25456	0
		0.840482	1.85504	0.593856	0	4.59331	0.897182	0.533933
		0.598674	2.0147	0.281732	0.063078	5.6756	0.961058	1.01289
		0.910867	2.17178	0	0.657926	5.55842	0.648111	0.758362
		0.99491	2.95205	0.370783	0.803694	5.26302	0	0.570291
		1.32536	4.17858	1.89588	0.246067	5.33156	0.912686	1.27896
		2.64785	5.34026	8.67198	1.40781	6.46166	1.97227	2.64205
		6.22183	8.81157	21.9223	3.83948	8.71167	3.87697	4.96446
		13.5295	14.9961	38.9501	7.64531	12.5355	6.72697	9.4428
		23.6407	23.2253	56.141	11.6614	17.4645	11.609	16.3124
		35.4938	32.4891	71.4959	16.6605	23.8824	18.2138	22.7756
		48.8764	42.0667	85.3602	21.529	30.8248	24.7213	28.9465
		63.3335	52.121	98.2133	25.5582	38.432	31.1675	33.5513
		76.9704	62.4519	108.513	29.0804	46.8485	38.418	37.9702
		89.276	70.762	117.686	33.1228	55.0932	45.0952	40.656
		100.123	78.2864	125.486	37.0536	62.4194	50.7938	42.3203
		109.355	86.5992	132.018	40.4716	69.0671	55.6848	43.9632
		117.066	94.5844	138.069	43.3467	76.6652	60.222	44.899
		122.725	101.107	142.652	48.1479	84.779	63.7307	45.9628
		127.344	105.202	146.48	52.1934	90.6244	66.3583	46.9405
		132.293	108.462	149.392	54.7005	94.9316	67.533	48.0961
		135.853	110.875	151.288	56.0108	98.8834	68.6029	49.8724
		139.776	112.585	151.683	57.4277	101.16	69.3486	51.2127
		143.162	114.908	151.425	59.9454	102.185	69.2763	52.2918
		147.114	117.059	150.695	61.0756	102.956	68.2346	53.2677
		151.704	119.294	150.444	62.1465	103.851	66.1242	54.5179
		155.153	121.307	148.209	62.9668	103.465	63.9029	55.2058
		158.351	122.596	145.222	63.6801	102.914	61.7944	54.951
		161.363	124.215	142.004	63.9792	101.75	59.337	55.0086
		164.778	125.031	137.313	64.226	100.833	57.7129	55.3473
		167.019	125.285	131.408	64.8116	100.267	56.2575	55.7937
		169.355	125.846	126.271	65.9241	99.1696	55.1664	54.893
		171.813	126.557	122.831	66.2914	98.7616	54.0948	54.54
		173.44	127.849	120.321	66.2541	99.0136	53.5643	54.6041
		174.781	128.673	118.717	67.047	98.9776	54.0582	54.4892
		176.841	130.956	117.604	68.1551	98.6692	54.3977	53.6511
		178.516	133.749	117.4	68.5166	98.9246	54.5535	53.1908
		180.544	136.09	117.293	68.6808	101.307	55.645	52.8634
		182.443	138.37	116.207	69.247	104.389	56.9862	52.5671
		183.203	139.405	115.278	69.8377	105.66	58.2445	52.1943
		183.233	140.134	113.723	69.9979	106.393	59.1587	51.9419
		182.346	139.953	113.198	69.6641	106.287	60.3166	52.0127
		180.084	140.52	111.517	69.9009	105.827	62.2709	51.1917
		177.078	139.6	110.124	70.1795	105.656	63.519	50.3061
		175.597	139.09	109.685	69.8795	104.972	64.241	49.0701
		173.419	139.064	109.11	69.6064	104.695	65.7472	48.0601
		171.067	138.48	108.42	69.7264	104.71	66.7711	47.0891
		169.126	137.661	107.881	70.1982	103.94	67.0027	45.745
		167.501	136.947	107.653	69.7202	103.115	66.4933	44.4393
		166.134	136.316	107.069	69.294	102.584	66.076	44.0759
		165.185	135.734	106.051	69.227	101.74	65.6081	43.6657
		164.334	134.683	105.031	70.0425	100.934	64.7854	42.9571
		164.733	133.934	104.354	70.2761	100.058	63.5868	42.4342
		164.988	133.078	103.527	69.8903	99.8211	63.1571	42.7222
		165.237	132.416	102.817	69.6127	99.4841	62.5243	42.3007
		166.131	131.967	102.113	70.0585	99.0168	62.1788	42.0541
		166.951	131.932	101.995	69.5581	98.8132	61.7464	41.8791
		167.863	132.108	101.854	69.319	98.962	61.5805	42.0972
		169.635	132.206	101.058	68.8916	98.6929	61.568	41.978
		170.687	132.076	100.741	69.0287	98.3186	61.0908	41.3665
		170.91	132.367	100.421	68.4448	97.8753	59.9648	41.2634
		170.828	132.83	100.337	68.0504	97.7549	60.0138	41.417
		169.535	133.385	99.8117	67.8439	97.4155	60.1644	41.1737
		169.167	134.065	98.8445	68.1183	96.6397	60.14	40.7923
		168.089	135.468	98.6494	68.0748	95.5433	59.9655	40.361
		167.115	137.01	98.1196	67.7124	95.1465	60.133	40.495
		165.658	137.472	97.6395	67.8355	94.8219	60.7571	40.5177
		164.368	138.093	96.714	68.2298	93.8805	60.639	39.9932
		163.193	139.862	96.1731	68.1435	93.1126	60.3567	39.3943
		162.383	140.201	96.0351	67.475	92.9416	60.1712	39.5898
		160.845	139.788	94.7675	67.5487	92.3197	60.2798	39.8052
		159.787	139.237	94.0035	67.9184	91.4845	60.327	39.6217
		159.276	138.37	93.9592	67.0482	90.6242	59.8986	39.0842
		158.736	137.462	93.534	66.5008	90.3572	59.4094	39.558
		157.94	136.273	92.9073	66.699	90.017	59.7416	39.1323
		157.352	135.491	92.0667	66.8734	89.3005	59.626	38.786
		157.218	136.668	92.2212	66.6348	88.8515	59.3462	38.5324
		157.054	137.725	91.6734	65.9722	88.8916	59.4917	38.4584
		156.501	137.426	91.0125	65.8804	88.7957	59.9581	38.9642
		155.814	136.656	90.5331	66.1326	88.6769	60.1626	38.4791
		155.775	136.357	90.3567	65.9407	88.5916	60.0218	38.2366
		155.617	136.419	90.1996	65.6717	88.4611	60.2752	38.4035
		154.944	135.374	89.4501	65.909	88.3018	60.6735	38.2569
		155.154	134.052	89.3053	66.2276	88.2902	60.564	37.8424
		155.349	133.466	89.1705	65.9972	87.9832	60.9217	37.4757
		155.671	133.492	87.7935	65.2018	88.2689	61.4208	37.4638
		155.138	133.205	80.4286	64.6788	87.6817	61.8228	37.1108
		153.633	131.803	59.9279	63.3587	85.9803	61.3117	36.0406
		151.186	129.902	32.3664	60.3546	81.4248	60.4289	34.2864
		146.155	126.19	7.41188	55.6069	73.3276	58.8749	32.0292
		135.43	118.532	-9.03035	48.4861	62.1654	57.2764	27.5273
		118.611	106.346	-14.7829	37.7116	48.6977	54.4388	21.0235
		97.7467	90.7917	-13.0324	25.2202	35.0009	50.1153	14.2636
		74.4172	73.0344	-7.9179	13.5235	22.4746	45.5768	8.59355
		50.5548	54.6321	-2.33605	5.47895	11.2261	40.243	4.36733
		28.7834	37.0107	1.12139	1.28686	1.98878	34.5049	1.75411
		10.36	22.7188	3.19614	0.03971	-4.93207	28.012	0.682133
		-4.06409	11.4886	3.49648	0.419435	-9.29672	22.1267	0.585117
		-14.1714	1.82373	3.68054	1.18212	-11.5853	17.1739	0.958041
		-20.2064	-5.48586	3.37892	2.20824	-13.1066	12.3918	0.987631
		-21.4369	-9.72214	1.80649	2.28325	-12.5994	8.25303	0.882045
		-19.9522	-11.419	0.397452	1.3138	-10.3855	5.51621	1.08642
		-15.9972	-11.7654	0.323055	1.2747	-7.61651	3.31515	0.742115
		-10.9338	-9.81361	-0.435092	1.77211	-5.31721	2.35667	0.41195
		-5.28709	-6.95198	-0.7083	1.35015	-2.84475	1.49539	0.018294
		0.758418	-2.52956	0.538099	0.482519	-0.141486	1.33775	0.245661
		5.34143	1.31	0.236827	0.334377	2.23825	1.91814	0.452096
		9.07711	4.28781	-0.210811	0.599395	3.41986	2.56676	0.136993
		12.3188	7.053	-0.26758	0.408051	4.64008	2.53614	0.160122
		14.3916	8.77922	-0.110321	-0.613603	5.75286	3.14954	0.526075
		14.6511	9.37467	-0.770042	-0.92655	6.17086	4.04256	0.386599
		14.2922	9.03925	-1.02974	-0.661424	6.2297	4.21337	0.141643
		14.1373	8.90281	-1.09201	-0.5492	5.62701	3.87784	-0.072365
		12.2942	8.47631	-1.12337	-1.10761	5.34915	4.1792	0.277955
Fig. 2h
7 mice per condition
	WT							LONP1 mKO
	Mouse 1	Mouse 2	Mouse 3	Mouse 4	Mouse 5	Mouse 6	Mouse 7	Mouse 1	Mouse 2	Mouse 3	Mouse 4	Mouse 5	Mouse 6	Mouse 7
Running Time (min)	133	154	111	255	153	81	198	50	43	21	44	30	57	20
Running Distance (m)	2560	2980	2120	5000	2960	1520	3860	900	760	320	780	500	1040	300
Fig. 2i
8 mice per condition
	WT								LONP1 mKO
RER	Mouse 1	Mouse 2	Mouse 3	Mouse 4	Mouse 5	Mouse 6	Mouse 7	Mouse 8	Mouse 1	Mouse 2	Mouse 3	Mouse 4	Mouse 5	Mouse 6	Mouse 7	Mouse 8
	0.826	0.819	0.822	0.813	0.808	0.795	0.817	0.816	0.837	0.826	0.784	0.765	0.794	0.808	0.803966	0.829684
	0.821	0.817	0.816	0.802	0.797	0.796	0.831	0.798	0.834	0.805	0.787	0.76	0.784	0.794	0.771812	0.822816
	0.829	0.804	0.815	0.798	0.797	0.797	0.819	0.804	0.833	0.795	0.802	0.756	0.782	0.788	0.766971	0.821798
	0.858	0.828	0.854	0.814	0.844	0.805	0.832	0.832	0.858	0.812	0.834	0.796	0.828	0.814	0.863292	0.848655
	0.866	0.857	0.902	0.873	0.852	0.843	0.828	0.863	0.9	0.83	0.856	0.828	0.89	0.843	0.982188	0.893194
	0.849	0.852	0.899	0.88	0.837	0.887	0.814	0.853	0.912	0.849	0.864	0.833	0.893	0.855	0.945638	0.89503
	0.839	0.857	0.921	0.874	0.837	0.889	0.811	0.854	0.896	0.853	0.87	0.846	0.897	0.869	0.909651	0.880135
	0.843	0.86	0.907	0.877	0.83	0.892	0.809	0.847	0.879	0.849	0.863	0.855	0.925	0.86	0.882016	0.869364
	0.854	0.857	0.886	0.879	0.829	0.888	0.81	0.848	0.879	0.845	0.852	0.852	0.961	0.865	0.874116	0.883817
	0.867	0.85	0.87	0.871	0.828	0.887	0.807	0.847	0.872	0.855	0.85	0.837	0.991	0.875	0.890638	0.895823
	0.864	0.839	0.866	0.864	0.83	0.882	0.808	0.846	0.863	0.863	0.86	0.842	1.006	0.874	0.919466	0.914354
	0.854	0.863	0.865	0.865	0.827	0.87	0.814	0.853	0.856	0.891	0.871	0.842		0.921	0.945447	0.922637
	0.841	0.864	0.846	0.864	0.83	0.863	0.812	0.847	0.851	0.919	0.903	0.858		0.975	0.95439	0.929508
	0.835	0.876	0.827	0.881	0.839	0.867	0.822	0.844	0.876	0.955	0.932	0.894		1.016	0.973611	0.924765
	0.827	0.884	0.819	0.936	0.845	0.858	0.813	0.839	0.892	1.002	0.965	0.917		1.036		0.918592
	0.832	0.9	0.819	0.961	0.848	0.857	0.818	0.836	0.923	1.048	0.988	0.937		1.029		0.920762
	0.848	0.897	0.819	0.973	0.853	0.862	0.83	0.844	0.949	1.052		0.957
	0.855	0.913	0.827	1	0.87	0.853	0.839	0.844
	0.847	0.93	0.825	1.064	0.883	0.854	0.851	0.869
	0.834	0.945	0.818	1.061	0.893	0.858	0.866	0.877
	0.83	0.974	0.844	1.038	0.899	0.86	0.878	0.896
	0.831	1	0.928	0.97	0.905	0.857	0.898	0.951
	0.83	1.015	0.979		0.911	0.934	0.91	0.983
	0.87	1.031	1.008		0.913	1.023	0.908	0.972
	0.922	1.046	1.013		0.915	1.054	0.898	0.982
	0.931	1.038	0.988		0.917	1.055	0.896	1.001
	0.926	1.025			0.916	1.046		1.029
	0.919	1.006			0.919	1.025		1.004
	0.947	0.99			0.921	0.979
Fig. 2k
8 mice per condition
	WT								LONP1 mKO
	Mouse 1	Mouse 2	Mouse 3	Mouse 4	Mouse 5	Mouse 6	Mouse 7	Mouse 8	Mouse 1	Mouse 2	Mouse 3	Mouse 4	Mouse 5	Mouse 6	Mouse 7	Mouse 8
ΔVO2 (ml/kg/hr)	2319	2390	2713	2335	2102	2273	2126	3628	983	1042	1587	1326	521	580	2263.92	1270.08
Fig. 2l
9-13 mice per condition
	WT									LONP1 mKO
	Mouse 1	Mouse 2	Mouse 3	Mouse 4	Mouse 5	Mouse 6	Mouse 7	Mouse 8	Mouse 9	Mouse 1	Mouse 2	Mouse 3	Mouse 4	Mouse 5	Mouse 6	Mouse 7	Mouse 8	Mouse 9	Mouse 10	Mouse 11	Mouse 12	Mouse 13
Blood lactate (mmol/L)	3.9	3.4	6	2.9	2.6	2.7	3	2.5	4.3	5.2	10.3	10.3	4.6	5.2	7.9	9.2	11.3	7.9	7.3	8.6	9.6	7.2

## Sheet: Fig. 3
Fig. 3c
6 mice per condition
	WT						LONP1 mKO
	Mouse 1	Mouse 2	Mouse 3	Mouse 4	Mouse 5	Mouse 6	Mouse 1	Mouse 2	Mouse 3	Mouse 4	Mouse 5	Mouse 6
mt-DNA Nd1/Lpl (Arbitrary Units)	0.884984	0.933173	1.18184	1.02516	1.08334	0.891505	0.761501	0.994485	0.863122	1.22016	0.988958	1.0593
Fig. 3d
5 mice per condition
O2 Flux Per Mito Protein (pmol/s*mg mito protein)	Pyruvate
	WT					LONP1 mKO
	Mouse 1	Mouse 2	Mouse 3	Mouse 4	Mouse 5	Mouse 1	Mouse 2	Mouse 3	Mouse 4	Mouse 5
Basal	-373.573	-133.573	-82.821	-53.6637	-63.8656	-388.491	20.0195	-82.0919	-8.5637	-87.1206
Py/M	145.712	336.605	293.267	520.744	181.511	-6.8897	200.549	64.641	54.1731	163.274
ADP	4440.08	3830.77	2794.8	4549.9	4222.48	2160.69	2038.62	1202.49	1745.69	765.64
Oligo	351.959	259.282	173.629	367.368	215.436	208.699	218.287	62.8435	97.6933	70.4269
Fig. 3e
5 mice per condition
O2 Flux Per Mito Protein (pmol/s*mg mito protein)	Succinate
	WT					LONP1 mKO
	Mouse 1	Mouse 2	Mouse 3	Mouse 4	Mouse 5	Mouse 1	Mouse 2	Mouse 3	Mouse 4	Mouse 5
Basal	-31.0711	-35.2399	-185.856	-80.6968	-131.816	-54.207	19.1693	-77.7605	-77.542	-195.68
Rot/Suc	1264.13	2720.26	1328.81	1029.14	1742.26	681.264	740.215	416.483	385.514	790.48
ADP	3400.49	3262.77	3507.35	3095.4	4476.57	2074.59	1966.3	1379.15	1430.85	1373.82
Oligo	1024.38	2366.77	1008.35	824.833	1289.45	579.144	548.087	358.857	323.553	801.217
Fig. 3f
5 mice per condition
	WT					LONP1 mKO
	Mouse 1	Mouse 2	Mouse 3	Mouse 4	Mouse 5	Mouse 1	Mouse 2	Mouse 3	Mouse 4	Mouse 5
ATP level (%)	103.358	109.953	89.6766	98.7693	104.31	20.8676	50.1336	32.3607	89.0428	62.9288
	96.6425	90.0466	110.323	101.231	95.6903

## Sheet: Fig. 4
Fig.4a
5-6 mice per condition
		WT						LONP1 mKO
		Mouse 1	Mouse 2	Mouse 3	Mouse 4	Mouse 5	Mouse 6	Mouse 1	Mouse 2	Mouse 3	Mouse 4	Mouse 5	Mouse 6
2 weeks-Tissue	MAFbx mRNA	0.453722	0.532744	1.15311	0.909041	0.729361	2.22202	1.06132	0.954493	0.998385	0.862005	0.877955	1.03486
	MuRF1 mRNA	0.897764	0.959582	0.973477	0.795881	0.821613	1.55168	0.842602	0.611244	0.684252	0.598522	0.507849	0.566092
	FbxO31 mRNA	0.649971	0.749029	0.964514	1.02581	1.08909	1.52158	1.24585	0.914139	0.755144	0.945165	1.09383	1.08709
	Itch mRNA	0.607628	0.571346	1.27958	1.13573	1.17431	1.2314	1.33046	0.926041	0.818785	1.0813	1.1079	1.39218
	SMART mRNA	0.763513	0.708605	0.914585	1.08317	1.19603	1.33409	1.66043	1.40064	1.01462	1.22599	1.15273	1.32223
	MUSA1 mRNA	1.73296	1.38387	0.714649	0.692133	0.604741	0.871651	0.791801	0.955346	0.779882	0.787737	0.747664	0.712308
6 weeks-Tissue	MAFbx mRNA	1.54058	0.731562	0.989219	0.713784	1.35999	0.66487	0.419842	0.308697	0.505478	0.409414	0.448883	1.20513
	MuRF1 mRNA	1.52252	0.853976	0.822288	0.802844	1.12506	0.873314	0.333396	0.275157	0.5123	0.37815	0.390984	0.632171
	FbxO31 mRNA	1.20332	1.07109	1.25771	0.749127	1.045	0.673751	0.530415	0.494923	0.625329	0.559524	0.444133	0.929596
	Itch mRNA	1.06629	1.00752	1.13617	0.776883	1.00905	1.00409	0.422291	0.459988	0.520415	0.469623	0.493432	0.687966
		WT					LONP1 mKO
		Mouse 1	Mouse 2	Mouse 3	Mouse 4	Mouse 5	Mouse 1	Mouse 2	Mouse 3	Mouse 4	Mouse 5	Mouse 6
6 weeks-Tissue	SMART mRNA	0.893258	1.19232	1.3071	0.877379	0.729938	2.83839	0.635032	1.38346	0.819293	1.00879	0.661188
	MUSA1 mRNA	0.984349	0.513075	0.642676	1.48824	1.37166	0.456581	0.70482	1.2676	1.00248	1.27089	0.99294
					Fig.4b
					5 mice per condition
							WT					LONP1 mKO
							Mouse 1	Mouse 2	Mouse 3	Mouse 4	Mouse 5	Mouse 1	Mouse 2	Mouse 3	Mouse 4	Mouse 5
					p-Foxo3A/-TFoxoA		1.17018	0.877124	0.952693	1.31654	0.683465	1.066	1.26166	1.55492	0.615315	0.411384
Fig.4c
5 mice per condition
	WT					LONP1 mKO
	Mouse 1	Mouse 2	Mouse 3	Mouse 4	Mouse 5	Mouse 1	Mouse 2	Mouse 3	Mouse 4	Mouse 5
Ub/α-Tubulin	1.09873	0.894624	1.00665	1.10557	0.89443	0.730962	0.5644	1.23481	1.17876	1.08182
Fig.4d
3 mice per condition
	WT			LONP1 mKO
	Mouse 1	Mouse 2	Mouse 3	Mouse 1	Mouse 2	Mouse 3
Protein synthesis (%)	1.16993	0.759108	1.07096	0.978185	0.625162	0.688328
				Fig.4e
				5 mice per condition
						WT					LONP1 mKO
						Mouse 1	Mouse 2	Mouse 3	Mouse 4	Mouse 5	Mouse 1	Mouse 2	Mouse 3	Mouse 4	Mouse 5
					p-AKT/T-AKT	0.841369	0.923929	1.2347	1.14768	0.852318	0.268121	1.20866	1.42131	1.01242	1.04042
					p-S6K/T-S6K	1.40887	0.797335	0.7938	0.992843	1.00716	0.863413	0.980289	1.04963	0.959467	1.95164
					p-4EBP1/T-4EBP1	1.10792	1.14032	0.751756	1.10065	0.899352	1.03997	1.45917	1.40201	1.12272	1.19156
Fig. 4f
3 mice per condition
relative mt-Keima signal		section1	section2	section3	section4	section5	section6	section7	section8	section9	section10	section11	section12	section13	section14	section15	section16	section17	section18	section19	section20	section21	section22	section23	section24	section25	section26	section27	section28	section29	section30	section31	section32	section33	section34
	WT	1.61509	0.771476	0.613433	0.58912	1.184	1.06204	1.00249	0.707441	0.753488	0.909465	0.903542	1.05708	1.08612	0.834892	1.03695	1.87337	1.33176	1.52125	1.04004	0.776679	0.961615	1.19514	0.940211	0.862386	0.961046	0.938599	0.851154	0.976901	0.893505	0.909349	1.17924	0.805782	0.886217	0.969128
	LONP1 mKO	7.4265	15.925	5.83111	3.47375	3.18798	5.52801	4.13686	5.83316	8.94337	5.90471	2.05885	2.02003	1.93919	2.26455	1.75515	0.963762	0.706068	1.38278	1.44476	0.746133	2.33222	1.56302	0.735484	1.51488	1.07231	0.766656	1.31581	1.00143	1.01037	1.13672
Fig. 4g
3 mice per condition
relative mt-Keima signal		section1	section2	section3	section4	section5	section6	section7	section8	section9	section10	section11	section12	section13	section14	section15	section16	section17	section18	section19	section20	section21	section22	section23	section24	section25	section26	section27	section28	section29
	WT	1.48026	0.892526	1.50808	0.652474	0.780888	0.685765	1.08033	0.999098	0.905952	0.992406	0.920794	1.10142	0.960565	1.00059	1.19633	0.973024	1.06252	0.885737	1.00154	1.06641	0.999909	0.853375
	LONP1 mKO	26.6106	25.7686	18.7806	12.5233	31.1914	28.8175	13.9674	30.4018	37.0372	4.18209	2.24014	0.842864	1.30838	1.272	1.52878	1.79102	1.62617	0.879382	0.999296	0.876207	1.40241	1.40094	1.21421	1.19136	1.27013	0.750084	0.918766	0.772725	0.935636
					Fig.4h
					3-4 mice per condition
						LC3II/Tim23
						WT		LONP1 mKO
						Vehicle	Col	Vehicle	Col
					Mouse 1	0.721909	10.0046	0.955663	15.8115
					Mouse 2	1.2364	5.17532	0.967134	14.8572
					Mouse 3	1.27809	10.0691	0.671722
					Mouse 4	0.763604	5.45312	0.744569	19.6807
Fig.4i					Fig.4i
					3-4 mice per condition
						LC3II/LC3I					P62/Tubulin
						WT		LONP1 mKO			WT		LONP1 mKO
						Vehicle	Col	Vehicle	Col		Vehicle	Col	Vehicle	Col
					Mouse 1	0.7877	4.52388	2.20722	10.7014	Mouse 1	0.847477	3.10554	1.58676	9.36285
					Mouse 2	0.764493	5.72117	2.14296	16.4356	Mouse 2	1.15252	3.33102	1.45626	9.45514
					Mouse 3	1.44537	5.15705	2.59907		Mouse 3	0.670479	2.92291	0.790091
					Mouse 4	1.00244	5.64283	4.57906	6.56003	Mouse 4	1.32952	2.9349	1.50759	2.72598

## Sheet: Fig. 5
Fig. 5c
8 mice per condition
	Control								AAV-Cre
	Mouse 1	Mouse 2	Mouse 3	Mouse 4	Mouse 5	Mouse 6	Mouse 7	Mouse 8	Mouse 1	Mouse 2	Mouse 3	Mouse 4	Mouse 5	Mouse 6	Mouse 7	Mouse 8
TA Weight(g)	0.0546	0.0492	0.0533	0.0563	0.0441	0.0603	0.0566	0.0508	0.042	0.0383	0.0408	0.0368	0.0377	0.042	0.0506	0.0469
Fig. 5d
3 mice per condition
		Control			AAV-Cre
		Mouse 1	Mouse 2	Mouse 3	Mouse 1	Mouse 2	Mouse 3
		0.12393	0	0.347409	0.611901	0	0.346514
		0.558188	0.227231	0	0.678886	0.51659	0.326536
		0.574464	0.564205	0.470229	0.263676	0.661895	0.471032
		0.725251	0.226199	0.472522	0.505103	0.833956	0.426564
		0.332783	0.20695	0.56083	0.56537	0.399724	0
		0.223145	0.323254	0.301042	0.481778	0.306032	0.281183
		0.139162	0.386407	0.465207	0	0.451083	0.819107
		0	0.12949	0.723756	0.1937	0.571989	0.541647
		0.241828	0.38785	0.471236	0.587252	0.102319	0.30579
		0.238113	0.404343	0.288637	0.090096	0.094538	0.462934
		0.77008	0.490654	0.428493	0.372465	0.435069	0.720847
		2.99876	0.386768	12.0218	0.725866	2.08449	1.55319
		10.718	5.30224	34.3538	4.11803	8.2368	8.63426
		25.0823	16.1154	58.1241	9.09605	16.8279	17.493
		39.9564	29.7059	75.0304	15.4273	25.0776	26.4089
		51.9234	41.8869	89.6312	21.6258	31.3907	31.9865
		58.5712	50.4398	101.861	26.6947	36.0486	35.7629
		63.9385	56.4235	111.4	29.4714	40.22	39.5009
		70.2908	59.5343	121.842	31.5089	44.4318	42.8784
		72.6338	62.9918	125.772	33.28	47.3006	45.7105
		74.4452	66.1182	130.69	35.3995	50.0114	48.3541
		78.7714	69.101	131.35	37.4267	52.053	51.4009
		82.742	71.8188	130.07	37.7129	54.3241	53.8958
		84.9555	70.2874	133.528	39.3934	55.4719	56.3691
		87.2834	66.3364	128.703	42.6054	56.2752	58.6587
		88.7536	62.7806	131.333	44.7798	58.0288	60.2385
		91.1809	62.5706	131.76	45.3975	59.0685	62.002
		93.7265	67.128	131.148	47.4905	60.2535	64.3126
		95.5258	71.4915	135.924	49.1185	60.7117	65.6924
		95.5604	75.9355	131.704	50.6105	61.358	67.1999
		95.2254	79.7107	135.449	51.7272	62.3332	68.9919
		92.6727	80.5848	134.662	52.5162	62.1921	70.105
		91.9409	79.2709	133.046	53.3919	61.9928	70.8388
		92.7055	79.3583	136.405	53.536	61.9807	71.785
		93.8827	79.7334	132.742	54.418	62.3299	73.2609
		94.8171	78.9452	136.458	55.6693	62.3716	73.786
		94.7824	79.3599	135.214	57.1021	61.8223	73.8561
		94.9636	81.7969	133.601	57.672	61.913	74.5235
		94.874	83.9351	137.62	57.5637	62.0955	75.2628
		94.9553	84.9732	133.299	57.9302	61.7521	75.5272
		95.1815	85.3083	136.831	57.7686	61.2265	75.6596
		95.7586	85.7536	135.263	57.6831	61.2772	75.7254
		96.4318	86.2275	134.228	57.4475	61.5446	75.9476
		96.9013	86.2807	138.097	58.347	61.5257	75.5723
		97.1517	86.0116	133.752	58.9583	61.0486	75.5217
		96.8186	84.6424	136.966	58.407	60.5611	75.6605
		96.4908	83.2934	135.743	57.9099	60.516	75.1712
		96.6902	82.5753	134.825	58.3568	60.3313	74.7536
		96.551	82.1666	138.02	58.1034	59.7103	73.5451
		96.368	82.4512	133.497	57.8982	60.4092	73.578
		97.386	82.764	137.166	57.8231	60.0753	74.1532
		97.1633	82.5592	136.155	58.1846	59.6692	73.247
		96.9305	82.1567	134.53	58.479	59.3673	72.4397
		96.9631	82.4174	137.749	58.2752	58.7567	71.9515
		96.6895	82.1959	133.741	57.8434	58.7704	71.6457
		96.5729	81.8906	137.14	57.8378	58.7508	70.9135
		96.1882	81.9981	135.387	58.4104	58.3135	70.0324
		96.525	82.087	133.855	57.9734	58.2621	69.8906
		96.8404	82.4046	137.543	57.1832	58.0502	69.3677
		96.7258	82.5135	133.563	57.6989	57.8821	69.2586
		96.6448	82.7234	136.252	58.059	57.6025	68.2851
		96.4208	83.0749	135.112	58.169	57.3859	68.197
		96.6586	83.0283	133.703	57.402	57.461	67.659
		96.574	82.9318	137.132	57.4309	57.2352	66.8103
		96.3676	82.6138	132.663	58.0622	57.0498	66.3473
		96.4696	82.8386	135.526	57.4502	57.0518	65.5391
		96.3426	82.8915	134.385	56.6875	57.1318	64.9199
		96.3439	82.7488	133.387	56.9966	56.976	64.3029
		96.0742	82.5272	136.309	57.0425	56.8527	63.0841
		96.0955	83.3501	131.941	57.4232	56.7143	62.8359
		96.0747	83.7209	135.289	57.0956	56.7984	61.9366
		95.9607	83.1483	134.101	57.2575	56.4279	61.3153
		95.8644	82.8682	132.704	57.613	55.7778	60.0524
		95.6317	83.4022	135.125	57.4135	55.6759	58.6818
		95.7489	83.2473	131.269	56.7513	55.6278	58.4715
		95.6621	83.0472	134.301	56.6029	55.5924	57.5691
		95.4003	83.0204	132.729	56.9314	55.214	56.4449
		95.5005	83.1711	131.546	56.7665	55.1375	55.6665
		95.32	83.2996	134.515	56.3035	55.2983	54.6976
		95.5339	82.9491	130.946	56.3635	55.213	54.1532
		95.2983	83.1398	133.26	56.7746	54.7284	52.7777
		94.9665	83.0594	131.766	56.4863	54.8136	52.3674
		95.0848	83.2735	130.918	55.5699	54.8934	51.6648
		94.857	82.8897	133.542	56.15	54.5197	50.1845
		94.7758	83.0006	129.686	56.8017	54.0144	49.1632
		94.9828	82.8415	132.541	56.3706	54.0033	48.3812
		94.6557	83.3667	131.03	56.3875	54.1048	47.6869
		94.9466	83.1541	130.083	56.4022	54.7967	47.1177
		94.2364	82.4916	132.414	56.8302	53.8617	46.981
		94.2061	82.5902	128.589	56.3386	53.6343	45.6221
		94.303	83.044	131.625	55.7116	53.3246	44.598
		93.5796	82.5439	117.255	55.7889	53.1476	44.1126
		89.4888	81.4735	74.087	54.8834	50.4071	41.9801
		81.6307	80.1016	27.4312	52.385	46.2624	38.1187
		68.0307	77.7416	3.64672	48.9413	39.503	32.7125
		45.7607	74.7258	-2.48121	43.9456	28.6627	23.4914
		25.4605	71.1318	-2.82294	35.3848	18.4465	13.9972
		13.0228	67.1945	-1.10405	24.3261	11.2673	7.7596
		7.54285	61.1645	-0.003694	15.2282	7.66986	4.09851
		5.11673	51.8186	0.638412	9.86142	5.54217	2.06017
		3.80899	40.504	0.211257	6.76783	4.14197	0.263094
		3.36602	29.9952	-0.256916	4.80223	3.53755	0.046463
		2.79543	21.8288	0.122649	3.45355	3.11295	-0.494176
		1.95888	15.1283	0.605754	2.66487	2.29247	-1.22116
		1.16565	10.7739	-0.168186	2.19831	1.78598	-2.20747
		1.17986	8.10374	-0.484323	1.42381	1.57967	-2.15324
		1.18011	5.9591	-0.404662	0.748101	1.65886	-1.91534
		1.2961	3.50355	-0.072754	0.951212	1.41314	-2.02739
		1.04246	2.25394	-0.229394	0.913948	0.971929	-2.48113
		0.53804	1.36219	-0.760767	0.478131	0.42727	-2.30948
		0.630858	1.0287	-0.513065	0.407628	0.69922	-2.47741
		0.918654	0.381775	-0.485756	0.480109	0.849346	-2.33458
		0.270441	-0.272642	-0.738532	0.563119	0.521012	-2.4669
		0.202287	-0.283375	-0.937217	0.272796	0.415148	-2.66651
		0.295969	-0.32692	-0.680504	0.03623	0.608706	-2.4597
		0.279493	-0.561799	-0.689943	-0.00889	0.469381	-2.59645
		-0.019406	-0.692205	-0.641397	0.116037	0.163684	-2.82632
		0.179218	-0.505859	-0.980608	-0.041063	0.154279	-2.76234
		0.178379	-0.698155	-0.830944	-0.114196	0.49744	-2.27708
		0.266735	-1.00784	-0.759584	0.029146	0.148106	-2.50355
Fig. 5e
3 mice per condition
relative mt-Keima signal		Section1	Section2	Section3	Section4	Section5	Section6	Section7	Section8	Section9	Section10	Section11	Section12	Section13	Section14	Section15	Section16	Section17	Section18	Section19	Section20	Section21	Section22	Section23	Section24	Section25	Section26	Section27	Section28	Section29	Section30	Section31	Section32
	Control	0.789493	0.775669	1.43424	1.10599	1.00648	0.882345	1.09362	0.930509	0.981648	1.73597	1.12136	1.73597	0.634341	0.577159	0.76691	0.729146	1.02442	0.844923	0.829796	1.09184	0.901147	0.942048	0.914494	1.22308	1.0432	1.13365	0.91245	0.838095
	AAV-Cre	1.55269	1.26575	1.7837	1.59244	1.56108	1.97393	1.61895	2.57304	6.69528	2.22252	3.28154	1.4317	1.94112	2.98932	2.52671	1.97174	1.98488	1.5366	1.94037	1.89162	1.97395	1.16384	1.16467	1.57896	1.38138	1.36847	1.77297	1.43619	0.79878	1.71759	2.12757	1.43059
Fig. 5f
3 mice per condition		Section1	Section2	Section3	Section4	Section5	Section6	Section7	Section8	Section9	Section10	Section11	Section12	Section13	Section14	Section15	Section16	Section17	Section18	Section19	Section20	Section21	Section22	Section23	Section24	Section25	Section26	Section27	Section28
relative mt-Keima signal	Control	0.998542	1.04347	1.1043	1.05594	0.879974	0.91777	0.966676	0.933183	0.959591	1.05161	1.08894	1.11683	0.818377	1.01813	1.08048	1.02557	0.940603
	AAV-Cre	1.05079	0.792994	1.15144	1.01312	1.59747	1.32969	1.40788	1.57767	1.08977	1.01208	0.813736	1.69163	1.50928	1.55993	1.27738	1.23237	1.6767	1.36709	1.43878	1.05055	1.14028	1.50837	1.40101	1.28889	1.82862	0.895531	1.01587	2.1897
								Fig.5g
								5 mice per condition
									Control					AAV-Cre
									Mouse 1	Mouse 2	Mouse 3	Mouse 4	Mouse 5	Mouse 1	Mouse 2	Mouse 3	Mouse 4	Mouse 5
							LC3-II/Tubulin		0.695321	0.834717	0.77373	1.21934	1.47689	1.49528	1.31249	1.5536	2.40918	1.73493
Fig.5h
N=3 independent expermints		myotube1	myotube2	myotube3	myotube4	myotube5	myotube6	myotube7	myotube8	myotube9	myotube10	myotube11	myotube12	myotube13	myotube14	myotube15	myotube16	myotube17	myotube18	myotube19	myotube20	myotube21	myotube22	myotube23	myotube24	myotube25	myotube26	myotube27	myotube28	myotube29	myotube30	myotube31	myotube32	myotube33	myotube34	myotube35	myotube36	myotube37	myotube38	myotube39	myotube40	myotube41	myotube42	myotube43	myotube44	myotube45	myotube46	myotube47	myotube48
	Ad-control	8.15267	10.2297	10.5933	10.7157	11.759	11.861	12.3947	12.5987	13.075	13.109	13.205	13.427	13.6947	14.0417	14.36	15.2827	15.2687	15.676	15.8823	16.2317	16.579	17.1727	18.6957	19.325	19.4233	19.6177	20.5537	29.3903	7.07967	7.45	7.50933	8.13733	9.46167	9.64	9.98033	10.8813	11.0507	11.0773	11.184	11.6253	11.8563	11.909	12.405	12.959	12.9993	13.22	13.2757	13.6477
	Ad-Cre	7.197	8.15267	8.10967	8.33333	8.94767	9.00033	9.37967	9.675	10.2297	10.4115	10.27	10.337	10.4607	10.7157	10.7943	10.863	11.0193	11.072	11.343	11.5123	11.759	11.6457	11.662	11.7013	11.8067	11.861	11.9517	12.1278	12.0837	12.203	12.3177	12.3897	12.5987	12.479	12.4937	12.8483	12.8947	13.075	13.092	13.1947	13.205	13.316	13.3083	13.4847	13.6367	13.6893	13.6947	13.7787
Fig.5i
N=3 independent expermints
	Ad-control			Ad-Cre
	Exp.1	Exp. 2	Exp. 3	Exp.1	Exp. 2	Exp. 3
Total protein/Genomic DNA	1.04164	0.932528	1.02583	0.516616	0.732128	0.783553
Fig.5j
N=5 independent expermints
	Ad-Control					Ad-Cre
	Exp.1	Exp. 2	Exp. 3	Exp.4	Exp.5	Exp.1	Exp. 2	Exp. 3	Exp.4	Exp.5
Basal	56.8271	45.884	53.4792	64.0038	76.9491	44.0128	34.4733	35.7783	41.1479	58.9048
Oligo	26.4428	14.9825	25.4457	31.9088	35.4332	22.338	13.3455	13.6955	18.1074	24.3663
FCCP	210.731	206.431	225.127	216.355	241.132	159.999	152.363	169.089	139.014	170.543
Rot/A	14.2199	4.6043	14.0376	19.4549	10.8867	12.785	6.3322	6.8425	7.2963	4.9522
Fig.5k
N=3 independent expermints		cell1	cell2	cell3	cell4	cell5	cell6	cell7	cell8	cell9	cell10	cell11	cell12	cell13	cell14	cell15	cell16	cell17	cell18	cell19	cell20	cell21	cell22	cell23	cell24	cell25	cell26	cell27	cell28	cell29	cell30	cell31	cell32	cell33	cell34	cell35	cell36	cell37	cell38	cell39	cell40	cell41
	Ad-control	8	3	5	4	6	3	2	4	4	3	1	0	2	3	5	0	3	2	0	0	0	3	3	3	0	3	0	1	6	0	0	0	0	2	0	0	6	4	0	5	3
	Ad-Cre	14	28	15	13	14	27	16	6	7	4	13	15	9	16	7	11	3	10	30	7	12	8	2	9	19	13	7
					Fig. 5l
					N=3 independent expermints			Ad-control						ad-control CQ						Ad-Cre						Ad-Cre CQ
								Exp.1	Exp.1	Exp. 2	Exp. 2	Exp. 3	Exp. 3	Exp.1	Exp.1	Exp. 2	Exp. 2	Exp. 3	Exp. 3	Exp.1	Exp.1	Exp. 2	Exp. 2	Exp. 3	Exp. 3	Exp.1	Exp.1	Exp. 2	Exp. 2	Exp. 3	Exp. 3
							LC3-I/LC3-II	0.918719	1.08128	1.20731	0.792687	0.888765	1.11123	1.11123	1.87555	2.64281	13.1857	13.8246	1.93883	1.99224	1.55867	1.8828	4.79169	5.29302	1.70438	7.70796	9.19694	17.5034	28.9318	3.09668	2.53471
					Fig. 5m
					N=3 independent expermints				Ad-control						ad-control CQ						Ad-Cre						Ad-Cre CQ
									Exp.1	Exp.1	Exp. 2	Exp. 2	Exp. 3	Exp. 3	Exp.1	Exp.1	Exp. 2	Exp. 2	Exp. 3	Exp. 3	Exp.1	Exp.1	Exp. 2	Exp. 2	Exp. 3	Exp. 3	Exp.1	Exp.1	Exp. 2	Exp. 2	Exp. 3	Exp. 3
								LC3-I/LC3-II	0.902397	1.0976	0.987915	1.01208	1.14906	0.850943	8.57869	7.97077	4.49775	4.18101	1.6432	2.54841	11.1338	2.48396	1.86238	5.5248	1.92206	2.61302	7.98272	24.4941	9.68429	13.8574	5.13963	6.17333
								P62/Tubulin	0.918715	1.08129	0.854905	1.14509	1.48841	0.511592	5.97151	2.21104	5.68024	2.10002	1.05105	0.621866	1.82336	3.99578	2.4914	7.35566	1.64343	0.759638	7.512	5.57562	9.07833	8.19621	3.60844	4.44607
[truncated: 346 more columns]

## Sheet: Fig. 6
Fig. 6a
3 mice per condition	WT			LONP1 mKO
	Mouse 1	Mouse 2	Mouse 3	Mouse 1	Mouse 2	Mouse 3
Red:Green Ratio	0.982434	0.988996	1.02857	1.06535	1.08131	1.12978
Fig. 6b
3 mice per condition	WT			LONP1 mKO
	Mouse 1	Mouse 2	Mouse 3	Mouse 1	Mouse 2	Mouse 3
Red:Green Ratio	1.02144	0.979073	0.999488	1.099	1.14864	1.05442
				Fig. 6e
				N=3 independent expermints
					Exp.1						Exp.2						Exp.3
					Ad-Control	Ad-Control	Ad-Control	Ad-Cre	Ad-Cre	Ad-Cre	Ad-Control	Ad-Control	Ad-Control	Ad-Cre	Ad-Cre	Ad-Cre	Ad-Control	Ad-Control	Ad-Control	Ad-Cre	Ad-Cre	Ad-Cre
				PARK7/Tubulin	1.02165	1.29119	0.687157	2.10905	4.64133	2.75032	0.944811	0.772747	1.28244	12.2745	6.34132	6.42492	1.1598	1.33176	0.508437	1.60353	2.33243	5.14547
				PINK1/Tubulin	1.01687	1.64358	0.339548	0.370809	1.89327	1.15819	1.60845	0.395165	0.996382	2.03307	0.592203	0.285158	0.878598	1.20597	0.915431	0.300013	1.07616	2.43244
Fig. 6f
N=3 independent expermints	Exp.1					Exp.2					Exp.3
	Ad-Control	Ad-Control	Ad-Control	Ad-Cre	Ad-Cre	Ad-Control	Ad-Control	Ad-Cre	Ad-Cre	Ad-Cre	Ad-Control	Ad-Control	Ad-Control	Ad-Cre	Ad-Cre
Park7 mRNA	0.781312	0.803392	1.4153	1.41305	1.50374	0.861448	1.13855	0.899289	1.17633	1.20696	1.20592	0.846155	0.947925	1.11069	1.11805
				Fig. 6g
				N=3 independent expermints
							Ad-Control			Ad-Cre
						%PARK7	Exp.1	Exp.2	Exp.3	Exp.1	Exp.2	Exp.3
						0h	1	1	1	1	1	1
						2h	0.728682	1.09771	0.686084	1.1341	1.75489	0.93441
						4h	0.39309	0.589681	0.713761	1.27914	1.44678	0.984086
						Fig. 6j
						N=3 independent expermints		con sirna												park7sirna
								ad-con-con			ad-con-cq			ad-cre-con			ad-cre-cq			ad-con-con			ad-con-cq			ad-cre-con			ad-cre-cq
								Exp.1	Exp.2	Exp.3	Exp.1	Exp.2	Exp.3	Exp.1	Exp.2	Exp.3	Exp.1	Exp.2	Exp.3	Exp.1	Exp.2	Exp.3	Exp.1	Exp.2	Exp.3	Exp.1	Exp.2	Exp.3	Exp.1	Exp.2	Exp.3
						LC3-I/LC3-II		1	1	1	1.29517	1.48951	1.51985	1.51608	1.31068	1.39112	1.6813	1.80403	2.05938	1.19838	1.66636	1.87204	1.04511	1.78352	1.46561	1.14774	1.82239	1.0051	0.829277	1.22402	1.49251

## Sheet: Fig. 7
Fig. 7b
3-5 mice per condition
	Pyruvate
	NTG			MCK-ΔOTC
	Mouse 1	Mouse 2	Mouse 3	Mouse 1	Mouse 2	Mouse 3	Mouse 4	Mouse 5
Basal	-207.949	-59.0998	-446.17	-302.086	-62.8309	-273.149	-268.916	-420.138
Py/M	76.4305	164.805	289.368	-81.6106	37.314	-54.1368	-89.1338	171.514
ADP	1490.03	763.145	913.828	153.265	61.2924	317.952	262.704	-40.3313
Oligo	183.922	279.18	261.379	-16.1503	32.8871	85.1473	18.8639	92.6544
Fig. 7c
3-5 mice per condition
	Succinate
	NTG			MCK-ΔOTC
	Mouse 1	Mouse 2	Mouse 3	Mouse 1	Mouse 2	Mouse 3	Mouse 4	Mouse 5
Basal	-199.417	-141.4	-328.87	-203.086	-238.172	-440.831	-180.988	-162.138
Rot/Suc	917.543	855.005	930.562	630.46	443.404	672.143	516.299	494.056
ADP	3367.47	3571.78	4471.97	2971.61	2228.53	3017.15	2771.31	2704.47
Oligo	879.834	837.832	799.716	22.8712	178.064	1122.85	37.7917	15.9016
Fig. 7e
3-5 mice per condition
	NTG					MCK-ΔOTC
	Mouse 1	Mouse 2	Mouse 3	Mouse 4	Mouse 5	Mouse 1	Mouse 2	Mouse 3
GC weight (g)	0.3391	0.3522	0.3536	0.2949	0.4971	0.1642	0.169	0.1766
TA weight (g)	0.1059	0.1612	0.1154	0.0891	0.1236	0.0654	0.0669	0.0707
Fig. 7f
5 mice per condition
		NTG	MCK-ΔOTC
	0-200	0.946372	1.90572
	200-400	5.5205	13.1394
	400-600	18.1388	38.6158
	600-800	15.7729	34.002
	800-1000	17.6656	8.62588
	1000-1200	19.5584	2.70812
	1200-1400	13.7224	0.702106
	1400-1600	6.46688	0.300903
	1600-1800	1.57729	0
	1800-2000	0.315457	0
	2000-2200	0.315457	0
Fig. 7g
3-5 mice per condition
		NTG			MCK-ΔOTC
		Mouse 1	Mouse 2	Mouse 3	Mouse 1	Mouse 2	Mouse 3	Mouse 4	Mouse 5
		0.260601	0.292051	0.374346	0.853462	0.355638	0.259691	0	0.346392
		0.93975	0.345678	0.392056	0.693646	0.338237	0.242962	0.403542	0.831992
		0.712795	0.611774	0.443806	0.504265	0.680053	0.171898	0.618012	0.733539
		0.316865	0.604893	0.781665	0.69168	0.293694	0.40302	0.264423	0
		0.118627	0.184235	0.776347	0.860612	0	0.316887	0.553972	0.216295
		0.299492	0.421	0.458773	0.554753	0.347667	0.141273	0.634728	0.80762
		0.101356	0.800328	0.368353	0.171996	0.788397	0	0.725675	0.763456
		0.265223	0.253604	0.365917	0.624254	0.513373	0.058968	0.603437	0.346488
		0	0.220953	0.367754	1.52645	0.020191	0.848698	0.593572	0.425349
		0.087984	0	0.420543	0.913164	0.137912	0.398397	0.728343	0.532675
		0.249944	0.569181	0	0	0.539607	0.280516	0.442137	0.530268
		2.01264	9.5351	3.37597	0.407593	3.49914	4.63696	1.54741	0.711452
		15.351	34.2089	19.624	3.0633	12.8911	15.1087	10.7626	3.20497
		36.9545	65.0413	37.4595	8.6363	24.2945	24.6906	26.7151	8.09162
		58.7875	88.0594	55.3299	17.5989	32.7941	29.9411	46.2175	13.7511
		74.1768	105.13	70.296	28.644	38.8847	34.7161	61.327	18.9613
		87.2836	116.582	78.6024	39.2014	43.2496	38.9383	72.0374	23.1256
		99.9216	125.439	84.3527	46.9932	46.8833	42.5497	80.0294	26.1091
		111.194	135.055	91.1983	52.0348	50.5717	46.256	85.8963	27.3209
		120.727	142.318	98.7152	55.1655	53.424	50.2815	91.2647	27.1881
		130.454	150.13	105.914	58.0033	57.2098	55.9594	96.7349	28.1085
		138.927	156.478	113.713	61.1843	60.613	61.2229	102.113	29.9322
		147.029	161.064	121.694	64.019	64.0934	65.2602	106.632	30.612
		154.713	165.063	130.308	68.8232	66.8855	69.489	110.232	30.2481
		159.02	168.511	138.897	74.1157	69.187	71.8118	113.584	29.8662
		161.324	172.315	145.811	76.4019	72.3845	74.5943	117.06	30.4816
		163.522	172.632	151.661	76.9181	74.9279	75.4734	119.89	31.0527
		167.036	173.344	157.329	78.4347	76.6857	75.3609	121.87	31.6175
		169.913	174.109	162.107	80.0824	78.7174	77.2861	122.587	31.8286
		172.311	173.139	165.651	80.0517	80.3603	74.077	122.773	32.7828
		174.439	174.411	169.784	81.3137	82.2221	76.1735	123.607	32.2084
		175.426	172.836	174.511	83.3943	82.7067	74.8254	124.547	30.7225
		175.81	172.185	178.205	85.1197	83.1053	75.168	125.323	31.408
		174.869	171.683	180.659	86.0248	84.2968	77.4538	125.745	32.8288
		175.851	169.859	183.196	86.1301	85.06	75.1575	125.93	33.6407
		175.324	169.786	185.371	86.6991	85.7877	79.1763	125.524	33.3502
		173.73	166.863	186	87.2778	85.7151	78.1984	125.036	33.8832
		174.851	166.446	186.955	87.3179	86.9562	78.2661	124.536	34.187
		174.348	165.477	188.113	87.5336	87.6129	80.5044	123.623	33.7219
		172.805	162.642	189.696	88.339	87.5861	78.3317	122.881	33.3022
		172.153	162.289	190.966	89.4016	87.7186	81.5337	121.198	34.027
		172.546	159.864	192.497	89.8494	88.108	80.3074	120.941	35.0943
		172.298	158.97	193.959	89.5906	89.1563	80.0253	119.659	34.9814
		170.634	157.536	194.752	90.0567	89.1791	83.3281	118.794	34.2618
		171.271	154.736	195.427	90.5362	88.7013	81.1234	117.946	35.2915
		170.123	154.864	195.167	90.2755	89.1393	83.6061	116.127	35.0451
		168.074	152.109	195.079	90.0664	88.2585	81.8232	114.486	33.7333
		168.663	151.504	195.76	90.4455	87.7777	81.9907	113.881	33.0486
		168.043	150.015	195.736	91.3307	87.1152	84.5926	112.302	33.5533
		166.993	147.881	195.755	92.1281	87.6427	82.3387	111.626	34.6838
		165.53	148.171	195.669	91.6351	87.7934	83.54	110.886	35.5005
		165.855	145.532	196.415	91.52	87.6874	81.478	109.867	34.5661
		164.817	144.431	195.75	91.0684	87.7097	80.296	108.931	33.9407
		163.191	143.768	195.214	91.2989	87.6805	81.4104	107.794	34.394
		163.947	141.793	195.319	90.4452	87.5589	77.8745	107.543	34.2654
		162.903	141.658	195.283	90.354	87.8676	80.7298	106.658	33.4245
		160.681	138.803	194.99	91.1491	87.2416	79.4048	105.434	33.8408
		161.361	138.668	194.947	91.4024	87.7253	78.8341	105.158	34.1716
		160.861	137.878	195.022	91.2562	87.9423	80.3148	104.752	34.1251
		159.098	135.524	194.884	91.4408	87.3804	77.8975	103.747	33.4668
		158.329	135.292	194.672	91.7127	87.3713	80.6416	102.361	33.6929
		158.944	133.251	194.503	92.0001	87.1969	79.2639	102.267	34.5663
		157.859	133.139	194.711	91.4725	88.1966	78.6043	102.086	34.1293
		155.98	131.798	194.625	92.4904	87.7591	81.1408	100.705	33.3742
		156.801	129.866	194.772	93.7015	87.4617	78.7765	100.487	33.9233
		156.473	130.345	194.269	93.1568	87.8597	80.4159	100.416	34.291
		154.517	128.531	193.919	91.0464	87.8747	78.5736	99.4028	33.0681
		154.817	127.688	194.143	90.0633	87.9466	78.3962	98.3337	32.5025
		154.571	126.695	193.91	90.919	87.759	81.1406	98.0617	32.9773
		153.432	125.122	193.653	92.2244	87.8378	78.3901	98.1261	34.4135
		152.69	125.406	193.731	92.3371	88.0759	79.9931	96.8877	33.9705
		153.01	123.273	193.818	92.8956	87.8456	79.0637	96.5921	33.0827
		151.946	123.012	193.88	92.8336	87.7381	78.9801	96.2544	33.3312
		150.91	122.041	193.132	91.5132	87.6674	80.7899	95.0912	33.1831
		151.788	120.883	192.903	90.1554	87.6757	78.0689	94.9801	32.9025
		151.03	120.966	193.131	90.3824	87.6605	80.6185	94.641	32.2459
		149.216	118.599	192.752	91.2179	87.2457	79.8462	93.9887	32.643
		149.938	118.692	192.356	92.0612	87.8842	78.9607	93.6585	32.9112
		149.582	118.353	192.331	91.6637	87.724	80.7266	93.7502	33.203
		148.548	116.742	192.478	91.34	87.2693	78.3775	92.9247	32.4684
		147.724	116.674	192.08	91.0521	87.1618	80.9298	91.6829	32.5927
		148.337	115.118	192.337	90.7357	87.1924	80.5429	91.9554	33.0891
		147.719	115.445	192.136	90.1349	87.5814	79.8636	91.8276	32.9424
		146.059	114.508	191.995	90.5231	87.1832	81.4387	90.2526	32.1649
		146.996	112.641	192.033	91.0963	87.0198	79.5767	90.4657	32.1672
		146.475	113.074	191.658	90.8877	87.1466	80.8565	90.7331	32.882
		145.046	111.858	191.076	90.4722	86.8601	79.1868	90.0302	32.8481
		145.664	111.332	190.999	90.2109	87.0873	79.3131	89.3865	32.0085
		145.357	110.849	190.849	90.9049	86.6624	81.1472	89.4978	32.2626
		144.41	109.514	190.792	90.6426	86.5418	79.0611	89.6955	32.5555
		143.673	110.067	190.074	90.1858	86.66	80.2942	88.5163	32.04
		143.845	104.917	190.057	90.4823	85.6183	69.7311	88.4123	31.7361
		138.148	87.5353	187.688	90.0223	80.2999	36.2125	87.0654	31.1152
		127.492	56.7949	182.76	87.9189	72.794	5.12554	82.6564	29.4739
		111.033	27.9369	176.247	83.8522	58.4416	-8.84623	73.9285	25.4839
		79.4917	10.8592	160.825	79.4983	37.5123	-10.0754	57.3563	20.5532
		47.5787	3.32193	116.619	74.5242	20.9089	-7.39182	36.7973	15.0633
		27.946	1.48698	76.1034	67.6626	11.0685	-5.22433	20.7637	10.7845
		17.2386	1.44972	50.3306	55.7482	5.76689	-4.33474	11.6763	7.08111
		11.5574	1.18884	33.6293	39.6548	3.0446	-4.25154	7.25609	4.49984
		8.25269	1.07614	22.1482	23.6423	1.44161	-4.3256	5.296	4.05257
		6.59768	0.943828	14.0432	11.0877	0.758582	-4.4231	4.8029	3.93114
		5.19818	1.1508	8.32797	4.81073	0.399126	-4.98946	3.99706	3.53175
		4.02987	0.984713	5.16967	4.99506	-0.143919	-4.4383	3.14086	2.40032
		3.31896	0.64029	2.99269	8.59327	-0.63694	-4.05668	2.63759	1.86773
		3.34875	0.832435	1.11706	10.4662	-0.230674	-4.43859	2.4337	1.8947
		3.03242	0.763914	0.008791	9.53991	-0.361796	-5.37119	1.93261	1.70702
		2.6131	0.603009	-0.361026	6.5471	-0.854907	-5.45392	1.31315	1.15907
		2.469	0.637378	-0.716957	2.80955	-0.998342	-5.12225	1.40466	1.19243
		2.32453	0.257665	-1.00358	-0.689876	-0.737956	-4.54945	1.23529	1.67775
		2.18858	0.765754	-1.79523	-2.47777	-0.529836	-5.09914	1.0572	1.23022
		2.0081	0.520598	-1.26503	-1.01893	-0.671536	-4.89262	0.977648	0.52438
		1.86508	0.113162	-1.64992	1.03628	-1.18296	-4.81965	0.837165	0.502507
		2.10171	0.454486	-1.95589	2.34786	-0.857003	-5.18654	0.779772	0.941646
		2.15158	0.674937	-1.82662	2.30062	-0.769855	-5.57936	0.621507	0.754694
		2.02739	0.345996	-1.57893	1.58531	-0.931528	-5.41055	0.219565	0.292953
		1.91218	-0.089342	-2.09123	0.675732	-1.16243	-5.3186	0.222318	0.677186
		2.02573	0.383437	-2.12254	-0.76919	-0.810809	-5.18476	0.507842	1.10569
		2.02822	0.422788	-2.35558	-1.44927	-0.724207	-5.24736	0.697008	0.653324
		1.77471	0.524553	-1.98368	-0.885749	-1.16113	-5.20605	0.193571	-0.009277
Fig. 7h
3-5 mice per condition
	NTG			MCK-ΔOTC
	Mouse 1	Mouse 2	Mouse 3	Mouse 1	Mouse 2	Mouse 3	Mouse 4	Mouse 5
MAFbx mRNA	0.785965	1.18316	1.03088	0.553816	0.534611	0.377558	0.629131	0.476682
MuRF1 mRNA	0.830949	1.12909	1.03996	0.479339	0.833933	0.480429	0.546049	0.553231
FbxO31 mRNA	0.702063	0.952562	1.34537	0.703829	1.14445	0.585002	0.390648	0.418019
Itch mRNA	0.91764	0.745468	1.33689	0.665229	1.103	0.680799	0.488968	0.727995
SMART mRNA	0.79911	1.0623	1.13859	0.894213	0.760419	0.638382	0.923786	0.456967
MUSA1 mRNA	0.329445	0.782901	1.88765	0.832065	0.968801	0.613239	0.995225	1.10991
									Fig. 7i
									3 mice per condition	NTG			MCK-ΔOTC
										Mouse 1	Mouse 2	Mouse 3	Mouse 1	Mouse 2	Mouse 3
									p-AKT/T-AKT	0.331803	1.21615	1.45205	0.614478	2.32505	1.05924
									p-S6K/T-S6K	1.14176	0.954242	0.904003	0.941079	1.61458	0.944415
Fig. 7k
3 mice per condition
		section1	section2	section3	section4	section5	section6	section7	section8	section9	section10	section11	section12	section13	section14
	NTG	1.1498	1.14894	1.03907	0.799947	0.862248	0.693135	1.45022	0.470156	1.64853	0.903541	0.83442	0.768979	1.29066	0.940366
	MCK-ΔOTC	2.7229	2.67405	2.50961	2.36002	2.49673	0.83442	4.10398	2.77005	0.927704	0.654731	3.60322	5.00935	0.900163
Fig. 7l
3 mice per condition
		section1	section2	section3	section4	section5	section6	section7	section8	section9	section10	section11	section12	section13	section14	section15
	NTG	0.975198	1.01864	0.98892	1.01724	0.973859	1.11397	1.00256	0.921539	0.988066	0.359423	1.25767	0.903169	1.47974
	MCK-ΔOTC	1.31134	1.23388	1.51713	1.30194	1.47243	1.54068	1.34163	1.42715	1.38409	1.74777	6.58046	1.80293	5.95254	0.805348	1.42265

## Sheet: Fig. 8
Fig. 8b	3 mice per condition
		NTG			MCK-ΔOTC			MCK-ΔOTC AAV-LONP1
		Mouse 1	Mouse 2	Mouse 3	Mouse 1	Mouse 2	Mouse 3	Mouse 1	Mouse 2	Mouse 3
	FLAG/Tubulin				1.34587	0.91003	0.744101	0.491371	0.480726	0.499598
Fig. 8c			NTG					MCK-ΔOTC					MCK-ΔOTC AAV-LONP1
5 mice per condition			Mouse 1	Mouse 2	Mouse 3	Mouse 4	Mouse 5	Mouse 1	Mouse 2	Mouse 3	Mouse 4	Mouse 5	Mouse 1	Mouse 2	Mouse 3	Mouse 4	Mouse 5
	LC3-II/Tubulin		0.822059	1.17794	0.796499	1.02455	1.17895	1.45636	1.55688	1.57939	1.35944	1.35944	1.60039	1.02694	0.787252	0.78084	0.918616
Fig. 8d
3-5 mice per condition			NTG				MCK-ΔOTC			MCK-ΔOTC AAV-LONP1
			Mouse 1	Mouse 2	Mouse 3	Mouse 4	Mouse 1	Mouse 2	Mouse 3	Mouse 1	Mouse 2	Mouse 3	Mouse 4	Mouse 5
		basal	-82.0768	-59.5636	19.0797	14.1492	-408.628	24.9956	21.214	-492.791	144.28	84.3808	176.603	-33.2194
		py/m	428.95	109.897	826.85	148.697	-77.8122	393.613	237.711	-13.2883	372.38	558.544	459.892	130.231
		adp	3722.41	3416.72	4311.97	3279.58	401.687	979.741	418.755	1263.03	2008.66	1539.97	1027.34	1430.7
		oligo	39.8526	153.156	258.217	265.171	11.1126	241.791	218.328	6.4235	43.1712	264.839	92.6709	391.246
Fig. 8f	fiber size distribution
5-6 mice per condition				MCK-ΔOTC	MCK-ΔOTC AAV-LONP1
			0-200	5.11611	2.13292
			200-400	18.6971	7.29754
			400-500	11.453	10.0276
			500-600	12.9657	10.7251
			600-700	14.2183	14.2783
			700-800	11.1018	14.0564
			800-1000	16.1417	20.9824
			1000-1200	6.66913	12.2242
			1200-1400	2.92582	5.56755
			1400-1600	0.664815	2.68917
			1600-1800	0.113317	0.603958
			1800-2000	0.0680272	0.0784314
			2000-2200	0	0.0921659

## Sheet: Suppl.Fig. 1
Supplementary Fig. 1a
4 mice per condition
		Control	Denervation				Control	Denervation
		GC weight (g)	GC weight (g)				TA weight (g)	TA weight (g)
0d	Mouse 1	0.151	0.151		0d	Mouse 1	0.0475	0.0475
0d	Mouse 2	0.1545	0.1545		0d	Mouse 2	0.0474	0.0474
0d	Mouse 3	0.1494	0.1494		0d	Mouse 3	0.0467	0.0467
0d	Mouse 4	0.1665	0.1665		0d	Mouse 4	0.0513	0.0513
5d	Mouse 1	0.151	0.1308		5d	Mouse 1	0.0475	0.0508
5d	Mouse 2	0.1545	0.1235		5d	Mouse 2	0.0474	0.0396
5d	Mouse 3	0.1494	0.1204		5d	Mouse 3	0.0467	0.0427
5d	Mouse 4	0.1665	0.12		5d	Mouse 4	0.0513	0.0398
10d	Mouse 1	0.1551	0.0949		10d	Mouse 1	0.0542	0.0386
10d	Mouse 2	0.1396	0.084		10d	Mouse 2	0.0476	0.0316
10d	Mouse 3	0.1408	0.0881		10d	Mouse 3	0.0445	0.0372
10d	Mouse 4	0.1622	0.0933		10d	Mouse 4	0.0429	0.0372
15d	Mouse 1	0.1488	0.0744		15d	Mouse 1	0.0498	0.0333
15d	Mouse 2	0.1581	0.0799		15d	Mouse 2	0.0505	0.0351
15d	Mouse 3	0.1572	0.0755		15d	Mouse 3	0.0492	0.0307
15d	Mouse 4	0.1496	0.0774		15d	Mouse 4	0.0514	0.0281
Supplementary Fig. 1b
7-8 mice per condition
		Control	Immobilization
		GC weight (g)	GC weight (g)
0d	Mouse 1	0.1489	0.1203
0d	Mouse 2	0.1374	0.1103
0d	Mouse 3	0.1486	0.1301
0d	Mouse 4	0.1162	0.1134
0d	Mouse 5	0.1493	0.1416
0d	Mouse 6	0.1677	0.1587
0d	Mouse 7	0.1551	0.1345
0d	Mouse 8	0.1521	0.1293
5d	Mouse 1	0.1489	0.1203
5d	Mouse 2	0.1374	0.1103
5d	Mouse 3	0.1486	0.1301
5d	Mouse 4	0.1162	0.1134
5d	Mouse 5	0.1493	0.1416
5d	Mouse 6	0.1677	0.1587
5d	Mouse 7	0.1551	0.1345
5d	Mouse 8	0.1521	0.1293
10d	Mouse 1	0.1591	0.1364
10d	Mouse 2	0.149	0.0874
10d	Mouse 3	0.1455	0.1179
10d	Mouse 4	0.141	0.1115
10d	Mouse 5	0.1482	0.1154
10d	Mouse 6	0.1559	0.1346
10d	Mouse 7	0.1762	0.1332
10d	Mouse 8	0.1401	0.1083
15d	Mouse 1	0.1606	0.1115
15d	Mouse 2	0.1626	0.0984
15d	Mouse 3	0.1627	0.1142
15d	Mouse 4	0.1548	0.1158
15d	Mouse 5	0.1702	0.1262
15d	Mouse 6	0.1322	0.0851
15d	Mouse 7	0.1371	0.0965
Supplementary Fig. 1d
3 mice per condition
	Control			Immobilization 5d			Immobilization 10d			Immobilization 15d
	Mouse 1	Mouse 2	Mouse 3	Mouse 1	Mouse 2	Mouse 3	Mouse 1	Mouse 2	Mouse 3	Mouse 1	Mouse 2	Mouse 3
MFN1/Tubulin	1.25194	0.960964	0.787098	1.03652	1.03652	0.850742	1.23653	1.04786	0.96402	1.20645	0.925746	1.12229
	Control			Immobilization 5d			Immobilization 10d			Immobilization 15d
	Mouse 1	Mouse 2	Mouse 3	Mouse 1	Mouse 2	Mouse 3	Mouse 1	Mouse 2	Mouse 3	Mouse 1	Mouse 2	Mouse 3
MFN2/Tubulin	1.05485	0.824869	1.12028	1.02796	0.672994	0.536889	0.9812	0.796666	0.866367	0.805344	0.715141	0.693513
	Control			Immobilization 5d			Immobilization 10d			Immobilization 15d
	Mouse 1	Mouse 2	Mouse 3	Mouse 1	Mouse 2	Mouse 3	Mouse 1	Mouse 2	Mouse 3	Mouse 1	Mouse 2	Mouse 3
DRP1/Tubulin	0.949963	0.963923	1.08611	1.36645	1.36645	1.09247	1.33211	1.30756	1.19596	0.999193	0.854972	0.81148
Supplementary Fig. 1e
3 mice per condition	Control			Denervation
	Mouse 1	Mouse 2	Mouse 3	Mouse 1	Mouse 2	Mouse 3
Red:Green Ratio	1.0468	1.02905	0.924151	1.30355	1.46872	1.13859
Supplementary Fig. 1f
4-5 patients per condition
	Non-atrophy					Atrophy
	Human1	Human2	Human3	Human4	Human5	Human1	Human2	Human3	Human4
OPA1/Tubulin	1.06956	1.00266	1.23978	0.962179	0.725828	0.609003	0.417652	1.15426	0.741488
Supplementary Fig. 1g
4-5 patients per condition
	Non-atrophy					Atrophy
	Human1	Human2	Human3	Human4	Human5	Human1	Human2	Human3	Human4
OPA1/Tubulin	1.06956	1.00266	1.23978	0.962179	0.725828	0.609003	0.417652	1.15426	0.741488
occupation ratio	0.787277	0.786017	0.78442	0.74611	0.686645	0.563295	0.555366	0.518836	0.369757

## Sheet: Suppl.Fig. 2
Supplementary Fig. 2a
3-4 mice per condition		WT-1-day				LONP1 mKO-1-day
		Mouse 1	Mouse 2	Mouse 3		Mouse 1	Mouse 2	Mouse 3
	Lonp1 mRNA	0.570145	1.18944	1.24042		0.640213	0.93586	0.954006
		WT-7-day				LONP1 mKO-7-day
		Mouse 1	Mouse 2	Mouse 3	Mouse 4	Mouse 1	Mouse 2	Mouse 3	Mouse 4
	Lonp1 mRNA	0.90223	1.0714	0.971973	1.0544	0.506207	0.316808	0.277278	0.323794
		WT-14-day				LONP1 mKO-14-day
		Mouse 1	Mouse 2	Mouse 3	Mouse 4	Mouse 1	Mouse 2	Mouse 3	Mouse 4
	Lonp1 mRNA	1.03787	1.18142	0.821808	0.958903	0.131619	0.164175	0.211655	0.143259
Supplementary Fig. 2e
6 mice per condition
	WT						LONP1 mKO
	Mouse 1	Mouse 2	Mouse 3	Mouse 4	Mouse 5	Mouse 6	Mouse 1	Mouse 2	Mouse 3	Mouse 4	Mouse 5	Mouse 6
F4/80 mRNA	1.15385	0.85451	0.872225	0.812718	1.35601	0.950692	1.51568	0.964099	1.15511	1.05852	0.881737	1.10353
Cd68 mRNA	1.28939	1.08462	0.841477	0.843837	1.06983	0.870843	0.990801	0.951662	0.931039	1.13503	1.09398	0.989025
Cd11c mRNA	1.97365	2.12139	0.542834	0.349016	0.414994	0.598114	2.1669	1.24102	0.69703	1.59238	1.02525	0.845738
Il6 mRNA	1.35808	1.52015	1.2077	0.550296	0.581871	0.781899	0.873665	1.48976	0.475525	0.533758	0.756998	0.526513
Tnfa mRNA	1.99674	0.698396	0.829344	0.817474	0.860573	0.79747	0.512789	0.706274	0.568024	0.70788	0.67767	0.4018
Supplementary Fig. 2f
6mice per condition
	WT						LONP1 mKO
	Mouse 1	Mouse 2	Mouse 3	Mouse 4	Mouse 5	Mouse 6	Mouse 1	Mouse 2	Mouse 3	Mouse 4	Mouse 5	Mouse 6
Myf5 mRNA	0.93259	1.20034	1.03435	0.785311	0.998337	1.04908	1.16409	0.876909	1.01014	0.798598	0.963922	0.833034
Myod mRNA	0.53408	0.654026	1.2074	1.17409	1.35549	1.07492	1.23057	0.815171	0.600426	1.32845	0.775832	1.06282
Myog mRNA	0.716867	0.678496	1.18644	1.09026	1.37236	0.955568	1.29985	1.29093	0.816356	1.37451	1.20435	1.15255
Myf6 mRNA	1.18107	1.09139	0.858658	0.852899	0.854739	1.16125	0.962613	0.771736	1.04997	0.789713	0.886217	0.889854
Pax3 mRNA	1.1392	1.12298	0.542492	1.22331	0.943014	1.029	1.02555	0.291059	0.63168	2.02703	1.81923	1.47811
Pax7 mRNA	0.730764	0.721564	1.17513	0.985894	1.15603	1.23062	1.64416	1.14697	1.0078	1.27965	1.09506	1.33
Supplementary Fig. 2g
5-6 mice per condition
	WT					LONP1 mKO
	Mouse 1	Mouse 2	Mouse 3	Mouse 4	Mouse 5	Mouse 1	Mouse 2	Mouse 3	Mouse 4	Mouse 5	Mouse 6
Igf1 mRNA	0.797408	1.40123	0.777596	1.24318	0.780583	2.01871	1.28999	1.2467	0.997624	1.5714	1.10224
Fos mRNA	0.632707	1.99991	0.707118	0.781226	0.87904	1.15588	0.808775	0.991483	0.673068	2.29353	0.967514
Supplementary Fig. 2h
6 mice per condition
fiber size distribution		WT	KO
	0-100	0.420168	0.176056
	100-200	7.98319	7.51174
	200-300	20.108	29.2254
	300-400	24.6098	20.4225
	400-500	24.0696	19.1315
	500-600	14.2857	11.8545
	600-700	6.18247	7.62911
	700-800	1.7407	2.8169
	800-900	0.60024	1.05634
	900-1000	0	0.176056
Supplementary Fig. 2i
4 mice per condition
	WT				LONP1 mKO
	Mouse 1	Mouse 2	Mouse 3	Mouse 4	Mouse 1	Mouse 2	Mouse 3	Mouse 4
Type I fiber	205	178	108	184	274	439	239	418
Supplementary Fig. 2j
6 mice per condition
	WT						LONP1 mKO
	Mouse 1	Mouse 2	Mouse 3	Mouse 4	Mouse 5	Mouse 6	Mouse 1	Mouse 2	Mouse 3	Mouse 4	Mouse 5	Mouse 6
Myh7 mRNA	1.10582	1.10973	0.784458	0.973344	0.958394	1.06826	2.54705	2.13461	1.61648	1.87455	1.87207	1.89733
Myh2 mRNA	0.912615	0.882241	1.20514	0.819816	0.957361	1.22282	0.647377	0.586077	1.1724	0.855636	0.535323	0.568612
Myh1 mRNA	1.00709	1.15733	0.835583	0.868168	1.18657	0.945266	1.03644	0.82908	1.28131	1.2912	0.696883	1.00625
Myh4 mRNA	0.938775	1.09434	0.966888	0.900377	1.1767	0.92292	0.425474	0.371483	0.430997	0.525092	0.063795	0.500836
	WT						LONP1 mKO
	Mouse 1	Mouse 2	Mouse 3	Mouse 4	Mouse 5	Mouse 6	Mouse 1	Mouse 2	Mouse 3	Mouse 4	Mouse 5	Mouse 6
Tnni1 mRNA	1.18301	1.0641	0.75289	1.03533	1.18808	0.776596	2.63578	2.32512	2.3005	2.2659	1.70024	2.04441
Tnnc1 mRNA	1.1281	1.04602	0.82588	1.07387	1.10733	0.818797	2.16475	3.32828	2.4498	3.08828	2.86422	2.36474
Tnnt1 mRNA	1.23019	1.02169	0.748121	1.11496	1.07263	0.812403	1.67863	2.14104	1.54724	1.68708	1.22079	1.51999
	WT						LONP1 mKO
	Mouse 1	Mouse 2	Mouse 3	Mouse 4	Mouse 5	Mouse 6	Mouse 1	Mouse 2	Mouse 3	Mouse 4	Mouse 5	Mouse 6
Tnni2 mRNA	0.943893	1.06217	0.993936	1.04302	1.04696	0.910026	0.427269	0.583486	0.424982	0.416959	0.494029	0.453561
Tnnc2 mRNA	0.918023	1.02756	1.05442	1.01146	1.04618	0.942363	0.36496	0.504907	0.192091	0.389055	0.508562	0.39085
Tnnt3 mRNA	0.794425	1.22221	0.983364	0.941848	0.917593	1.14056	0.564973	0.814183	0.616877	0.664933	0.552179	0.366078

[truncated: 6 more sheets: Suppl.Fig. 3, Suppl.Fig. 5, Suppl.Fig. 6, Suppl.Fig. 7, Suppl.Fig. 8, Suppl.Fig. 9]
